# Supplementary material for: Physical Mechanism of Nonlinear Spectra in Triangene
Source: Molecules. 2023 Apr 26;28(9):3744. doi: 10.3390/molecules28093744 (PMC10180230; doi:10.3390/molecules28093744)
Supplement: Supplementary file 1 [file molecules-28-03744-s001.zip]

Archive with 1 entries (1 files):
- molecules-2334765-Supplementary.pdf
